# Supplementary material for: Potential Metabolomic Linkage in Blood between Parkinson’s Disease and Traumatic Brain Injury
Source: Metabolites. 2018 Sep 7;8(3):50. doi: 10.3390/metabo8030050 (PMC6161135; doi:10.3390/metabo8030050)
Supplement: Supplementary file 1 [file metabolites-08-00050-s001.zip]

Archive with 9 entries (8 files):
- 4.Metabolites Cohort Demographics.xlsx
- __MACOSX/
- __MACOSX/._4.Metabolites Cohort Demographics.xlsx
- 1.Supplementary Material READ ME Document.docx
- __MACOSX/._1.Supplementary Material READ ME Document.docx
- 2.Metabolites Supporting Info Archive 1.zip
- __MACOSX/._2.Metabolites Supporting Info Archive 1.zip
- 3.Metabolites Supporting Info Archive 2.zip
- __MACOSX/._3.Metabolites Supporting Info Archive 2.zip
