# Supplementary material for: Potential Metabolomic Linkage in Blood between Parkinson’s Disease and Traumatic Brain Injury
Source: Metabolites. 2018 Sep 7;8(3):50. doi: 10.3390/metabo8030050 (PMC6161135; doi:10.3390/metabo8030050)
Supplement: Supplementary file 1 [file metabolites-08-00050-s001.zip › 4.Metabolites Cohort Demographics.xlsx]

## Sheet: TBI Controls
For the Controls Used in this study, taken from the Concussion Study Controls…
		ID #	Control ID #	This Study	Full ID#	Sport	Male	Female	Age
		134	152-C1	RATS152-C1-1	RATS134-1	soccer	0	1	18.6274
		171	169-C1	RATS169-C1-1	RATS171-1	basketball	0	1	18.2466
		177	169-C2	RATS169-C2-1	RATS177-1	basketball	0	1	18.6055
		196	194-C2	RATS194-C2-1	RATS196-1	football	1	0	18.474
		207	206-C1	RATS206-C1-1	RATS207-1	soccer	0	1	18.3918
		224	225-C1	RATS225-C1-1	RATS224-1	soccer	0	1	18.2219
		228	225-C2	RATS225-C2-1	RATS228-1	soccer	0	1	18.0493
		340	332-C1	RATS332-C1-1	RATS340-1	football	1	0	18.3068
		327	332-C2	RATS332-C2-1	RATS327-1	football	1	0	18.0795
		328	342-C1	RATS342-C1-1	RATS328-1	football	1	0	18.7151
		339	348-C1	RATS348-C1-1	RATS339-1	football	1	0	18.6411
		321	348-C2	RATS348-C2-1	RATS321-1	football	1	0	18.0356
		352	356-C1	RATS356-C1-1	RATS352-1	soccer	0	1	18.6438
		351	356-C2	RATS356-C2-1	RATS351-1	soccer	0	1	18.4466
		208	358-C1	RATS358-C1-1	RATS208-1	soccer	0	1	18.3479
		360	363-C2	RATS363-C2-1	RATS360-1	soccer	0	1	19.6164
		379	385-C1	RATS385-C1-1	RATS379-1	lacrosse	0	1	19.2932
		384	385-C2	RATS385-C2-1	RATS384-1	lacrosse	0	1	21.5808
		457	455-C1	RATS455-C1-1	RATS457-1	soccer	1	0	18.937
		456	455-C2	RATS455-C2-1	RATS456-1	soccer	1	0	19.726
							8	12	18.7493
									0.819017

## Sheet: NHCL
SubjectID	CurrAge (yrs.)	Sex (1=M;0=F)	Education (yrs.)	TBI Severity
NHCL.2013.0002.0001	30	1	12	MILD
NHCL.2013.0002.0002	36	1	13	MILD
NHCL.2013.0002.0003	22	1	12	MODERATE
NHCL.2013.0002.0004	24	1	12	MILD
NHCL 2013.0002.0005	20	1	12	MILD
NHCL 2013.0002.0006	23	1	12	MILD
NHCL.2013.0002.0007	24	1	14	MILD
NHCL.2013.0002.0008	27	1	13	MILD
NHCL.2013.0002.0009	28	1	12	MILD
NHCL.2013.0002.0010	26	1	15	MILD
NHCL.2013.0002.0011	21	1	12	MILD
NHCL.2013.0002.0012	25	0	13	MILD
NHCL.2013.0002.0013	25	1	12	MILD
NHCL.2013.0002.0014	20	2	12	MILD
NHCL.2013.0002.0015	31	1	12	MILD
NHCL.2013.0002.0016	28	1	16	MILD
NHCL.2013.0002.0017	33	1	16	MILD
NHCL 2013.0002.0018	22	1	12	MILD
NHCL.2013.0002.0019	22	1	12	MILD
NHCL.2013.0002.0020	28	1	12	MILD
NHCL.2013.0002.0021	24	1	12	MILD
NHCL.2013.0002.0022	21	1	12	MILD
NHCL.2013.0002.0023	22	1	12	MILD
NHCL.2013.0002.0024	28	1	12	MILD
NHCL.2013.0002.0025	21	1	12	MILD
NHCL.2013.0002.0026	22	1	12	MILD
NHCL.2013.0002.0027	22	1	12	MILD
NHCL.2013.0002.0028	38	1	13	MILD
NHCL.2013.0002.0029	31	1	13	MILD
NHCL.2013.0002.0030	25	1	13	MILD
NHCL.2013.0002.0031	27	1	13	MILD
NHCL.2013.0002.0032	24	1	12	MILD
NHCL.2013.0002.0033	25	1	13	MILD
NHCL.2013.0002.0034	20	1	12	MILD
NHCL.2013.0002.0035	29	1	13	MILD
NHCL.2013.0002.0036	20	1	12	MILD
NHCL.2013.0002.0037	24	1	12	MILD
NHCL.2013.0002.0038	20	1	12	MILD
NHCL.2013.0002.0039	22	1	12	MILD
NHCL.2013.0002.0040	22	1	12	MILD
NHCL.2013.0002.0041	24	1	15	MILD
NHCL.2013.0002.0042	21	1	12	MILD
NHCL.2013.0002.0043	22	1	12	MILD
NHCL.2013.0002.0044	19	1	12	MODERATE
NHCL.2013.0002.0045	31	1	12	MILD
NHCL.2013.0002.0046	21	1	12	MODERATE
NHCL.2013.0002.0047	21	1	12	MILD
NHCL.2013.0002.0048	21	1	12	MILD
NHCL.2013.0002.0049	20	1	12	MILD
NHCL.2013.0002.0050	29	1	16	MILD
NHCL.2013.0002.0051	35	1	13	MILD
NHCL.2013.0002.0052	23	1	12	MILD
NHCL.2013.0002.0053	21	1	12	MILD
NHCL.2013.0002.0054	39	1	12	MILD
NHCL.2013.0002.0055	19	1	12	MILD
NHCL.2013.0002.0056	35	1	12	MILD
NHCL.2013.0002.0057	26	1	12	MILD
NHCL.2013.0002.0058	25	0	13.5	MILD
NHCL.2013.0002.0059	18	0	12	MILD
NHCL.2013.0002.0060	31	1	12	MILD
NHCL.2013.0002.0061	30	1	12	MILD
NHCL.2013.0002.0062	20	1	12	CONCUSSION
NHCL.2013.0002.0063	24	1	12	MILD
NHCL.2013.0002.0064	21	1	12	MILD
NHCL.2013.0002.0065	23	1	12	MILD
NHCL.2013.0002.0066	22	1	12	MODERATE
NHCL.2013.0002.0067	24	1	12	MILD
NHCL.2013.0002.0068	20	1	12	MILD
NHCL.2013.0002.0069	22	1	12	MILD
NHCL.2013.0002.0070	26	1	13	MILD
NHCL.2013.0002.0071	21	1	12	MILD
NHCL.2013.0002.0072	23	1	12	MILD
NHCL.2013.0002.0073	43	1	12	MILD
NHCL.2013.0002.0074	29	1	14	CONCUSSION
NHCL.2013.0002.0075	19	0	12	MILD
SubjectID	CurrAge (yrs.)
Average	24.9333
	Std. Dev. Age
	5.20222

## Sheet: OPDC
SubjID	Group	PD diag_date	age	visit_date	Sex	SexCode		Notes:Date of PD diagnosis is given. PD dementia defined as MDS criteria, with MoCA < = 20, and IQ CODe >=60
PDS/AH/039	Control		69.6646	2011-04-07	Female	0
PDS/AH/118	Control		73.9302	2014-04-24	Male	1
PDS/HH/027	Control		65.3744	2011-12-16	Female	0
PDS/JR/073	Control		64.0192	2011-04-11	Female	0
PDS/JR/218	Control		69.232	2012-06-15	Female	0
PDS/JR/310	Control		70.1136	2013-05-31	Female	0
PDS/JR/319	Control		67.7207	2013-06-14	Female	0
PDS/JR/387	Control		71.384	2014-05-02	Male	1
PDS/JR/397	Control		50.6804	2014-05-23	Male	1
PDS/JR/399	Control		75.6468	2014-05-23	Male	1
PDS/JR/407	Control		74.5654	2014-07-04	Male	1
PDS/JR/417	Control		68.0876	2014-08-15	Male	1
PDS/JR/419	Control		62.4805	2014-09-12	Male	1
PDS/MK/196	Control		70.4942	2014-01-08	Male	1
PDS/MK/221	Control		60.1752	2014-10-08	Male	1
PDS/NH/040	Control		86.6968	2011-05-16	Female	0
PDS/RH/130	Control		52.6434	2012-03-15	Female	0
PDS/RH/189	Control		70.6448	2013-07-18	Female	0
PDS/RH/223	Control		54.3409	2014-02-17	Male	1
PDS/RH/241	Control		40.334	2014-06-16	Male	1		visit date from PD diagnosis (years)
PDS/AH/001	Demented - PD	2009-09-01	77.7851	2012-07-12	Male	1		3
PDS/AH/064	Demented - PD	2011-07-01	83.1677	2013-05-09	Male	1		2
PDS/HH/040	Demented - PD	2012-05-14	83.6824	2014-03-21	Male	1		2
PDS/HH/043	Demented - PD	2012-05-28	67.6003	2014-10-03	Female	0		2
PDS/JR/013	Demented - PD	2010-02-20	77.4867	2012-09-21	Male	1		2
PDS/JR/024	Demented - PD	2008-05-01	74.2286	2012-07-20	Female	0		4
PDS/JR/040	Demented - PD	2010-06-01	34.3244	2013-02-15	Male	1		3
PDS/JR/077	Demented - PD	2009-05-11	74.8556	2013-04-19	Male	1		4
PDS/JR/199	Demented - PD	2009-03-23	56.3723	2013-10-11	Male	1		4
PDS/MK/006	Demented - PD	2007-11-28	78.1081	2012-07-18	Male	1		5
PDS/MK/010	Demented - PD	2010-10-12	73.5359	2012-07-25	Female	0		2
PDS/NH/002	Demented - PD	2007-12-10	72.4052	2012-10-31	Male	1		5
PDS/NH/070	Demented - PD	2010-09-20	65.8535	2013-03-14	Female	0		3
PDS/RH/019	Demented - PD	2008-07-01	69.3525	2012-09-03	Male	1		4
PDS/RH/073	Demented - PD	2008-05-01	82.8528	2013-03-07	Female	0		5
PDS/RH/182	Demented - PD	2010-09-01	68.7009	2015-03-03	Female	0		5
PDS/RH/214	Demented - PD	2013-07-30	77.4538	2015-06-02	Male	1		2
PDS/SH/005	Demented - PD	2010-11-18	69.2485	2012-08-28	Female	0		2
PDS/WP/031	Demented - PD	2009-11-17	73.0951	2014-04-03	Male	1		5
PDS/WP/036	Demented - PD	2011-12-01	72.0767	2014-10-02	Male	1		3	3.35	Mean PDD since PD DX
PDS/AH/091	Normal - PD	2012-11-22	59.4086	2014-12-11	Female	0		2	1.22582	SD since PD DX
PDS/AH/101	Normal - PD	2011-11-01	77.473	2015-04-23	Male	1		4
PDS/AH/104	Normal - PD	2012-12-11	60.8871	2015-04-23	Female	0		3
PDS/HH/047	Normal - PD	2011-02-15	50.8118	2014-12-05	Female	0		3
PDS/JR/229	Normal - PD	2012-03-12	67.5483	2014-02-14	Female	0		2
PDS/JR/258	Normal - PD	2011-05-23	68.9966	2014-08-08	Female	0		3
PDS/JR/286	Normal - PD	2011-08-01	65.2211	2014-12-12	Female	0		3
PDS/JR/309	Normal - PD	2013-02-21	75.4552	2015-04-10	Female	0		2
PDS/JR/316	Normal - PD	2013-02-26	63.3484	2015-06-12	Male	1		2
PDS/JR/324	Normal - PD	2013-03-26	49.1088	2015-05-08	Male	1		2
PDS/MK/131	Normal - PD	2011-06-27	57.8344	2013-11-20	Female	0		2
PDS/MK/162	Normal - PD	2012-07-25	86.3326	2014-07-09	Male	1		2
PDS/MK/171	Normal - PD	2012-09-12	39.7235	2014-09-09	Male	1		2
PDS/NH/115	Normal - PD	2012-08-01	68.2026	2014-11-28	Male	1		2
PDS/RH/180	Normal - PD	2011-10-10	53.9192	2015-03-12	Male	1		3
PDS/WP/001	Normal - PD	2011-07-06	59.1403	2013-12-05	Female	0		2
PDS/WP/003	Normal - PD	2010-09-27	60.783	2014-03-06	Female	0		4
PDS/WP/009	Normal - PD	2008-09-11	62.1054	2014-01-16	Male	1		6
PDS/WP/015	Normal - PD	2010-02-22	63.9754	2014-03-06	Male	1		4
PDS/WP/018	Normal - PD	2009-02-19	67.1157	2014-04-17	Female	0		5	2.9	Mean PDD since PD DX
									1.16529	SD since PD DX
				Total PD Cohort
	sqRt (60)	7.74597		Mean Age	66.7968			Total Group
	sqRt (20)	4.47214		SD Age	10.9989		33	Males
	sqRt (40)	6.32456		SEM Age	1.42857		27	Females
				PD Group
				Mean Age	62.8695			PD Group
				SD Age	10.3765		9	Males
				SEM Age	2.31111		11	Females
				PDD Group
				Mean Age	71.6093			PDD Group
				SD Age	10.9296		13	Males
				SEM Age	2.42222		7	Females
				Control Group
				Mean Age	65.9114			Control Group
				SD Age	10.3486		11	Males
				SEM Age	2.28889		9	Females
				PD/PDD Group
				Mean Age	67.2394			PD/PDD Group
				SD Age	11.4122		22	Males
				SEM Age	1.80952		18	Females
